# Supplementary material for: Genome-wide identification and comparative analysis of strigolactone biosynthetic genes in major solanaceous crops
Source: PLoS One. 2025 Dec 4;20(12):e0338033. doi: 10.1371/journal.pone.0338033 (PMC12677552; doi:10.1371/journal.pone.0338033)
Supplement: S1 Table — (XLSX) [file pone.0338033.s001.xlsx]

## Sheet: Sheet1
Protein Name	Protein ID	Protein Sequence
SLD27	Solyc09g065750	MEANLVLSYQSFSKVSMRNIKINTYYKYNKLAYPSTCCVLTKPPHNNHSSNCHVYKDNWFDHLAINHLSQSIQATTGLRNKKSGYEGFVEAARVVYVNFNSTHQANLVIESLQRAFPKPILSLVKMLLPESKWAREYCAIFTTIFFPWLVGPCEVKESEFNGRKENNVVHIKKCRFLEETNCVGMCTNLCKMPSQLFIKDTLGISVNMVPNFDDMSCEMIFGQDPPPLDKDPAFRQPCYKLCNFFIYHNYFRKKHIILVMPEYVLLHAGKLNNKHQADCNSQIKKKDHLEIS*
SLCCD7	Solyc01g090660	MDLQFVSLPPNSKTKAKMQAKACHNINNIPPKLLPPAKLPSTVAMSPSQLTLPSHVARAITITTSPTHEVYTPEIDDTVTAYWDYQFLFVSQRSEATEPVSLRVVEGSIPSDFPSGTYYLTGPGLFADDHGSTVHPLDGHGYLRTFEIDGSTGQVKFMARYIETEAQTEERDPVSGKWRFTHRGPFSVLKGGKMVGNTKVMKNVANTSVLQWGGRLFCLWEGGDPYEIDSKTLNTLGKFELIKNSDQVLEDKKISHSDFLDVAAQLLKPILYGVFKMSPKRLLSHYKIDTRRNRLLIMSCNAEDMLLPRSNFTFYEFDSNFQLLQSQEFEIPDHLMIHDWAFTDTHYILFGNRIKLDIPGSMTAVCGLSPMISALSVNPSKPTSPIYLLPRFRNNNVER…
SLCCD8	Solyc08g066650	MASLASSTTKIYCNKILPDMFDHGKHESHLGSKLKNNEKNKKKLDLKLVTKVASQLPVIVPPPDQEVISKEKKLAAWTSVRQERWEGELVVEGELPLWLNGTYLRNGPGQWHIGDYNFRHLFDGYATLVRLHFENGRLIMGHRQIESDAYKAAKISKKICYREFSEVPKVDNFLSYIGDMAKLLSGASLTDNANTGVVKLGDGRVVCLTETIKGSIVIDPNTLDTIGKFEYSDSLGGLIHSAHPVVTDSEFITLIPDLMNPGYTVVRMEAGTNERKYIGRVSCRGGPAPGWVHSFPVTENYVIVPEMSLRYCAKNLLKAEPTPLYKFEWHPDSKAFVHVMCKASGNIVASVEVPLYVTFHFINGYEEKDEDGRVTAVIADCCEHSADTTILDKLRLENL…
SLCYP711A	Solyc08g062950	MMFLSSAIQESPIASTIFTILAGVLVYLYRPYWRVRKVPGPPAFPLVGHLPLMAKYGPDVFSVLAKQYGPIYRFHMGRQPLVIVADAELCREVGIKKFKDIPNRSIPSPIAASPLHQKGLFFTRDSRWSTMRNTILSVYQPSYLAKLVPIMQSYIESATKNLDSEGDLTFSDLSLKLATDVIGQASFGVDFGLSKPISDKMSHHQDDSEVQEFIKQHIYSTTQLKMDLSGSVSIILGLLVPILQEPFRQVLKRIPGTMDWKVERTNKNLSSRLDEIVAKRIEEKDRSSKDFLSLIMQARESEKLAKNVFTSDYISAVTYEHLLAGSATTSFTLSSIIYLVACHPEVEQKLLAEIDAFGPDDNMPTANDLQQKFPYLDQVIKEAMRCYIVSPLVARETSA…
SLCYP712G	Solyc10g018150	MAIVSIENQFHNLLFLFICLLCGLIIFQFLIKKSHKKIHLPPSPPALPFIGHLHILGSLWHQSFQKLALRYGPFMLIHAGASTSYVVSNGAIAKEVFKTNDINFANRPEFGSSEYQIYNDTMFSIMDYNKLWIFLKKICMTEILSAQQISKFADVRKEEMMKVLQFFLKCSEQGDACDVGIQLMDMTNNLICRLIMSTRTSTNVNESAEIREIAKGIVLLAGQLGLGEIFGPLKKYDLLGAGRKAKALLLKFDKLMDGIIKKHEDERRVGGKERRDMMDILLEIADDENAEMKLTRNGIKGLFLDLFLGGTDTTSVALQWGIAEVLNHPKALKKLQEEIDRVVGPNRLVDDSDIPNLPYLQAVVKETLRVHPSLPLIFRKCREDCVVNGYTIPKNSRLV…
SLCYP722C	Solyc02g084930	MLTMSMEDILLLLSKYYDILLVSILVISITALYLSKGAKNAKSCIPGSLGIPFVGETFALLSATNSVKGCYEFVRLRRERHGKWFKTRIFGKIHVFVPSVEGAKAIFTNDFALFNKGYVKSMADAVGKKSLLCVPQESHKRIRRLLSDPFSMNSLSKFVQRFDEMLYERLKKVQKQRKSFTVLDFNMKTTFDAMCDMLMSIKDSSVVEQIEKDCTAISDAMLSFPVMIPGTRYFKGIKARGRLMETFKGMIAARRNGKEYYEDFLQSMLEKDSCPANQKLDDEEIMDNLLTLIIAGQTTTAAAMMWSVKFLDEHREAQNRLREEQLSILRSKPTGALLTMDDLNSMSYASKVVKETLRMSNVLLWFPRVALNDCSIEGFEIKKGWHANIDATCIHYDPT…
SbCYP728B	BBH36856.1	MDSSLILALILAVALALLLHLLTSANNKPRRAKQVPPGSLGLPVIGQSLSLLRAMRANSGERWIQDRIHRYGPVSKLSLFGAPTVLLAGPAANKFTFFSRALAMQQPRSVQRILGEKSILELVGADHKRIRGALAEFLKPDMLRLYVGKIDGEVRRHLDERWAGRTTVTVMPLMKRLTFDIISLLLFGLQRGAPLQDALAADFARVMDGIWAVPVNLPFTAFSRSLRASARARRLIAGILRETRAKLETGEASRSSDLIACLLSLTDHHSGAPLLSDKEIVDNSVVALVAGHDTSSILMTFMVRQLANDPDTLAAMVQEHDDIAKSKGDGEALDWEDLAKMKYTWRVALETLRLVPPMFGDFRRALQDVEFDGYLIPKGWQVFWVASVTHMDPGIFPEP…
OsCYP706C2	LOC_Os01g50490	MATANLLYAALLVPTVLYLAVTRRRSRRLPPGPVGLPLVGSLPFIDPNLHTYFASLAAKHGPILSIRLGSKVDIVVNSAQLAREVLRDQDSVFANRVMLDAGDAVSFGGAQNIVGNPLGPMWRLLRRVCVQEMMSPAGLASVHGLRRREFRSTLRYLHSKPGEPVDVGAQMFLNTMNVITGTMWGGTIGSESERSAVGSEFRGLVAEVTELLGTPNVSDLFPVLKPFDLQGIRRKMERLRSRFDLLFTKIIQQRMRSQQDGGEMTTDFLECLLKMEKEGSDGKTTFTMDNVKGFLLEMVVGGTDTTSNSVEWIMAELLQNPQVLNKVQQELDSIVGRDAVVEESHLPQLHYLRMVIKETLRLHPPVPLLVPHSPSAAATVGGYHVPEGCRVLINVWAIQ…
ATLBO	AT3G21420	MAPLPISSIRVGKIDDVQELIKSKPNKVPERFIREEYERGVVVSSLKTHHLHHQIPVIDLSKLSKPDNDDFFFEILKLSQACEDWGFFQVINHGIEVEVVEDIEEVASEFFDMPLEEKKKYPMEPGTVQGYGQAFIFSEDQKLDWCNMFALGVHPPQIRNPKLWPSKPARFSESLEGYSKEIRELCKRLLKYIAISLGLKEERFEEMFGEAVQAVRMNYYPPCSSPDLVLGLSPHSDGSALTVLQQSKNSCVGLQILKDNTWVPVKPLPNALVINIGDTIEVLSNGKYKSVEHRAVTNREKERLTIVTFYAPNYEVEIEPMSELVDDETNPCKYRSYNHGDYSYHYVSNKLQGKKSLDFAKILN
CLAMT	AT4G36470	MDKKDMEREFYMTGGDGKTSYARNSSLQKKASDTAKHITLETLQQLYKETRPKSLGIADLGCSSGPNTLSTITDFIKTVQVAHHREIPIQPLPEFSIFLNDLPGNDFNFIFKSLPDFHIELKRDNNNGDCPSVFIAAYPGSFYGRLFPENTIHFVYASHSLHWLSKVPTALYDEQGKSINKGCVSICSLSSEAVSKAYCSQFKEDFSIFLRCRSKEMVSAGRMVLIILGREGPDHVDRGNSFFWELLSRSIADLVAQGETEEEKLDSYDMHFYAPSADEIEGEVDKEGSFELERLEMLEVKKDKGNTEGDISYGKAVAKTVRAVQESMLVQHFGEKILDKLFDTYCRMVDDELAKEDIRPITFVVVLRKKL
