# Supplementary material for: Genome-wide identification and comparative analysis of strigolactone biosynthetic genes in major solanaceous crops
Source: PLoS One. 2025 Dec 4;20(12):e0338033. doi: 10.1371/journal.pone.0338033 (PMC12677552; doi:10.1371/journal.pone.0338033)
Supplement: S2 Table — (XLSX) [file pone.0338033.s002.xlsx]

## Sheet: Sheet1
Gene Name	Gene ID	Sense Primer (F)	Anti-sense Primer (R)
SL-actin	SL-actin	GGGATGGAGAAGTTTGGTGGTGG	CTTCGACCAAGGGATGGTGTAgc
CCD7	Solyc01g090660	GATCACCACGTCCCCAACTCATGAAG	TGGTATGGATCCTTCCACGACCCG
CCD8	Solyc08g066650	GCCAATTGCCTGTAATAGTTCCACCACC	GGTACGTGCCATTCAGCCACAATG
CYP711A	Solyc08g062950	GGGAAGGCAGCCACTAGTTATTGTTGC	CCTTTCTGATGAAGAGGGGATGCTGC
CYP712G	Solyc10g018150	TAGCCTGTTTGGACCAACTAC	TCTGGAAATTGCAGATGATGAA
CYP722C	Solyc02g084930	GCGGCATGGGAAATGGTTCAAAACC	GCCATCGATTTGACGTAGCCCTTGTT
CYP728B	Solyc07g064450	TTGAGCTCCACGTTCAAGC	CAATCGTTGCCTTTTGGAAC
D27	Solyc09g065750	GGTTTTGTGGAGGCTGCAAGGGTTG	TCCCTCGCCCACTTAGATTCCGGT
D27	Solyc06g084610	TATAGGTGCAATAAGCATCCG	CTGTTCCTTAGTTTATTCCGG
D27	Solyc08g008630	GATGTTTCGCGCAAAGTGATG	CTCGGAAGGACCAACTAACC
LBO	Solyc01g067620	TGCCACAGTTACTACTCCAT	ATCTTTTCCAGTAAGTCCAAGT
CA-actin	CA-actin	GTCCTCTTCCAACCATCCAT	TACTTTCTCTGGTGGTGC
CCD7	Capana01g003456	GGATATGTTGCTCCCTCGGA	TGCTGTCATTGACCCAGGAA
CCD8	Capana08g000570	GTGTAAAGCCAGTGGCAACA	CGGAGATTGTCAAGGCGAAG
CYP711A	Capana08g000496	TGAGAAAGGTACCTGGTC	TCTCTGCATAGCTCTGCA
CYP722C	Capana02g002731	GCGAGACATTTGCACTTCT	ATCGACTTCACGTAGCCCT
CYP728B	Capana00g004180	ACCTTGAGACTTACTGGAAAG	ATTGACCAGATCCCATCT
D27	Capana01g004487	ATGTGTCGAGGAAAGTGA	AAGGACCAACTAACCAGAA
D27	Capana03g003272	TGGTTCGATCATCTAGCCAT	TTAGGGAATGCCCTTTGAAG
D27	Capana06g000026	GAGCATGGAAGTAAAGCAGC	TACCCGGGCTTTTGTGAA
D27	Capana00g000614	GTTGATGTGTCGAGGAAAGTG	AGGCACAGTAATTGCCGC
LBO	Capana00g000507	GTTGCAACAGGGTAAAGGC	TGGGTCACTGCTCTGTGC
