# Supplementary material for: Genome-wide identification and comparative analysis of strigolactone biosynthetic genes in major solanaceous crops
Source: PLoS One. 2025 Dec 4;20(12):e0338033. doi: 10.1371/journal.pone.0338033 (PMC12677552; doi:10.1371/journal.pone.0338033)
Supplement: S3 Table — (XLSX) [file pone.0338033.s003.xlsx]

## Sheet: Sheet1
Species	Protein Name	Protein ID	No. of aa	MW	PI	GRAVY
Solanum tuberosum	D27	DM8C09G20600	140	16181.9	5.9	-0.405
Petunia hybrida	D27	Peaxi162Scf00140g01356	203	22620.7	8.84	-0.117
Capsicum annuum	D27	Capana03g003272	227	26034.9	7.98	-0.262
Capsicum annuum	D27	Capana01g004487	238	26751.8	6.61	-0.347
Capsicum annuum	D27	Capana00g000614	238	26751.8	6.61	-0.347
Nicotiana tabacum	D27	Nitab4.5_0004006g0030	248	27788.3	7.97	-0.171
Nicotiana tabacum	D27	Nitab4.5_0005544g0020	248	27875.5	7.97	-0.181
Lycium barbarum	D27	XP_060178537	250	27786.7	8.84	0.011
Solanum americanum	D27	sp1102chr06.18365	251	28037.8	8.46	-0.069
Solanum lycopersicum	D27	Solyc06g084610	251	28159.9	8.6	-0.087
Solanum melongena	D27	Smechr0603208	251	28150	8.26	-0.065
Solanum tuberosum	D27	DM8C06G34490	251	28041.9	8.73	-0.063
Physalis peruviana	D27	pf01G001050	258	28775.6	7.48	-0.032
Solanum melongena	D27	Smechr0901814	258	29739.4	8.66	-0.341
Capsicum annuum	D27	Capana06g000026	261	28803.4	8.46	-0.109
Petunia hybrida	D27	Peaxi162Scf01257g00030	267	30284.3	9.02	-0.237
Solanum americanum	D27	sp1102chr08.21880	267	30337	8.96	-0.347
Lycium barbarum	D27	XP_060180799	268	30722.5	8.53	-0.326
Solanum lycopersicum	D27	Solyc08g008630	268	30318.9	8.78	-0.359
Solanum tuberosum	D27	DM8C08G05140	270	30388.8	8.01	-0.333
Lycium barbarum	D27	XP_060180181	274	31014.8	8.26	-0.361
Nicotiana tabacum	D27	Nitab4.5_0002828g0040	277	31559.1	8.84	-0.53
Petunia hybrida	D27	Peaxi162Scf00165g00212	277	31461.4	8.73	-0.253
Nicotiana tabacum	D27	Nitab4.5_0000673g0210	282	31768.7	9	-0.338
Solanum melongena	D27	Smechr0800162	288	32723.9	8.81	-0.352
Solanum lycopersicum	D27	Solyc09g065750	292	33808.2	8.93	-0.311
Nicotiana tabacum	D27	Nitab4.5_0000187g0060	316	36585.1	9.01	-0.481
Petunia hybrida	CCD7	Peaxi162Scf00377g00829	621	69925.6	5.96	-0.287
Solanum tuberosum	CCD7	DM8C01G28870	645	72869.1	6.61	-0.359
Solanum americanum	CCD7	sp1102chr01.1635	647	73110.3	6.51	-0.344
Nicotiana tabacum	CCD7	Nitab4.5_0004415g0050	649	73185.1	6.33	-0.404
Physalis peruviana	CCD7	pf03G086830	651	73505.6	6.12	-0.359
Solanum melongena	CCD7	Smechr0101684	652	73570.8	6.99	-0.372
Nicotiana tabacum	CCD7	Nitab4.5_0003110g0040	656	73841.1	6.43	-0.346
Lycium barbarum	CCD7	XP_060169160	660	74438.1	6.61	-0.347
Solanum lycopersicum	CCD7	Solyc01g090660	678	76853.9	8.25	-0.368
Arabidopsis thaliana	CCD7	Capana01g003456	773	86965	7.28	-0.336
Arabidopsis thaliana	CCD8	Capana08g000570	501	56147.9	6.04	-0.337
Nicotiana tabacum	CCD8	Nitab4.5_0001894g0040	555	62195	6.18	-0.3
Solanum melongena	CCD8	Smechr0801416	555	62041.8	6.27	-0.335
Lycium barbarum	CCD8	XP_060211250	556	62326.1	6.37	-0.343
Nicotiana tabacum	CCD8	Nitab4.5_0003794g0080	556	62350	5.98	-0.335
Petunia hybrida	CCD8	Peaxi162Scf00227g00714	556	62167.2	6.43	-0.278
Physalis peruviana	CCD8	pf09G232990	556	61990.9	6.48	-0.316
Solanum lycopersicum	CCD8	Solyc08g066650	557	62074	6.37	-0.313
Solanum tuberosum	CCD8	DM8C08G15430	557	62061.8	6.37	-0.314
Solanum americanum	CCD8	sp1102chr08.22130	559	62500.2	6.01	-0.334
Solanum tuberosum	CYP711A	DM8C08G13570	519	58646.1	8.75	-0.154
Solanum melongena	CYP711A	Smechr0801184	521	58841.4	8.85	-0.115
Solanum americanum	CYP711A	sp1102chr08.21952	522	59127.7	8.9	-0.167
Lycium barbarum	CYP711A	XP_060208512	529	59632.5	9.08	-0.068
Arabidopsis thaliana	CYP711A	Capana08g000496	532	60011.8	9.01	-0.096
Physalis peruviana	CYP711A	pf09G221330	532	60058	9.17	-0.108
Petunia hybrida	CYP711A	Peaxi162Scf00327g00049	533	60463.2	8.91	-0.188
Solanum lycopersicum	CYP711A	Solyc08g062950	533	60263	8.98	-0.157
Nicotiana tabacum	CYP711A	Nitab4.5_0006852g0080	534	60545.4	8.97	-0.115
Nicotiana tabacum	CYP722C	Nitab4.5_0005626g0030	392	44776.4	9.04	-0.101
Petunia hybrida	CYP722C	Peaxi162Scf00418g00732	421	48919.1	9.38	-0.179
Nicotiana tabacum	CYP722C	Nitab4.5_0000723g0230	427	49180.5	9.19	-0.189
Physalis peruviana	CYP722C	pf05G124770	464	53037.7	9.21	-0.244
Solanum melongena	CYP722C	Smechr0202325	484	55531.8	9.1	-0.196
Solanum lycopersicum	CYP722C	Solyc02g084930	486	55427.7	9.12	-0.163
Arabidopsis thaliana	CYP722C	Capana02g002731	487	55779.2	9.02	-0.14
Solanum americanum	CYP722C	sp1102chr02.5689	489	55842.1	8.94	-0.126
Solanum tuberosum	CYP722C	DM8C02G24820	495	56487	9.06	-0.156
Lycium barbarum	CYP722C	XP_060191968	541	61727.3	9.29	-0.11
Petunia hybrida	CYP728B	Peaxi162Scf00964g00142	389	44523.1	9.2	-0.111
Solanum tuberosum	CYP728B	DM8C07G26160	469	53840.9	9.14	-0.142
Nicotiana tabacum	CYP728B	Nitab4.5_0001604g0130	475	54750.1	9.34	-0.144
Solanum americanum	CYP728B	sp1102chr07.20697	475	54507	9.4	-0.112
Solanum tuberosum	CYP728B	DM8C07G26150	475	54738.4	9.04	-0.035
Capsicum annuum	CYP728B	Capana00g004180	476	54701.8	9.17	-0.151
Solanum melongena	CYP728B	Smechr0702553	477	54766.9	8.71	-0.113
Physalis peruviana	CYP728B	pf06G167010	504	57756.7	9.53	-0.11
Solanum lycopersicum	CYP728B	Solyc07g064450	506	58451.5	9.12	-0.077
Nicotiana tabacum	CYP728B	Nitab4.5_0001913g0090	926	106035	9.21	-0.124
Nicotiana tabacum	CYP712G	Nitab4.5_0008471g0060	480	54149.1	7.07	-0.056
Solanum melongena	CYP712G	Smechr0201900	508	57155.8	7.52	-0.055
Physalis peruviana	CYP712G	pf09G247260	517	57791.3	8.16	-0.061
Lycium barbarum	CYP712G	XP_060189286	522	58608.7	8.12	0.032
Solanum lycopersicum	CYP712G	Solyc10g018150	524	58872.7	7.16	-0.025
Solanum americanum	CYP712G	sp1102chr10.29117	526	59036.7	6.23	-0.053
Solanum melongena	CYP706C	Smechr0802226	512	57676.7	7.64	-0.18
Physalis peruviana	CYP706C	pf09G223620	516	58247.7	8.15	-0.089
Solanum lycopersicum	CYP706C	Solyc08g079310	519	58858.6	8.09	-0.094
Solanum americanum	CYP706C	sp1102chr08.23014	521	59419.1	6.78	-0.095
Solanum lycopersicum	CYP706C	Solyc08g079370	521	59241.1	8.98	-0.089
Solanum lycopersicum	CYP706C	Solyc08g083510	521	59273.1	8.39	-0.047
Solanum lycopersicum	CYP706C	Solyc08g083500	521	59308.5	6.99	-0.017
Lycium barbarum	CYP706C	XP_060207256	523	59497.2	8.08	-0.153
Solanum lycopersicum	CYP706C	Solyc08g079280	524	59496.1	6.45	-0.143
Solanum melongena	CYP706C	Smechr0802224	524	59275.8	6.82	-0.112
Physalis peruviana	CYP706C	pf09G223660	529	59749.7	8.5	-0.08
Physalis peruviana	CYP706C	pf09G223650	529	59821.5	7.58	-0.116
Arabidopsis thaliana	CYP706C	Capana01g000488	532	60315.3	9.06	-0.132
Nicotiana tabacum	CYP706C	Nitab4.5_0013378g0020	532	60352.4	8.36	-0.09
Solanum lycopersicum	CYP706C	Solyc08g079300	532	60504.2	8.57	-0.162
Arabidopsis thaliana	CYP706C	Capana01g000492	533	60466.4	6.45	-0.088
Physalis peruviana	CYP706C	pf09G223640	572	64241.7	8.04	-0.091
Solanum melongena	CYP706C	Smechr0802225	714	80802.7	8.7	-0.166
Physalis peruviana	CYP706C	pf09G223630	1075	122090	8.97	-0.167
Nicotiana tabacum	CYP706C	Nitab4.5_0006822g0020	1101	124888	8.58	-0.067
Solanum tuberosum	CYP706C	DM8C08G25670	1767	199712	8.8	-0.208
Nicotiana tabacum	LBO	Nitab4.5_0000784g0060	299	34068.4	6.46	-0.302
Nicotiana tabacum	LBO	Nitab4.5_0004537g0030	308	34877.1	5.93	-0.325
Lycium barbarum	LBO	XP_060197843	358	40766	5.78	-0.234
Capsicum annuum	LBO	Capana00g000507	359	40971.2	5.6	-0.297
Physalis peruviana	LBO	pf03G064810	359	40703	6.11	-0.246
Solanum americanum	LBO	sp1102chr01.808	362	41319.7	5.57	-0.244
Solanum melongena	LBO	Smechr0102456	362	41200.6	6.14	-0.265
Solanum lycopersicum	LBO	Solyc01g067620	363	41397.8	5.9	-0.271
Solanum tuberosum	LBO	DM8C01G20460	363	41297.6	5.67	-0.25
Petunia hybrida	LBO	Peaxi162Scf00386g00313	368	42101.4	5.91	-0.315
