# Supplementary material for: Genome-wide identification and comparative analysis of strigolactone biosynthetic genes in major solanaceous crops
Source: PLoS One. 2025 Dec 4;20(12):e0338033. doi: 10.1371/journal.pone.0338033 (PMC12677552; doi:10.1371/journal.pone.0338033)
Supplement: S4 Table — (XLSX) [file pone.0338033.s004.xlsx]

## Sheet: Sheet1
Protein	ID	α-helix/%	Extended strand/%	β-turn/%	Random coil/%	Subcellular Localization
D27	Capana01g004487	33.56	8.05	0	58.39	Chloroplast
D27	Capana03g003272	35.68	11.01	0	53.3	Chloroplast
D27	Capana06g000026	34.1	6.9	0	59	Chloroplast
D27	Capana00g000614	39.08	7.14	0	53.78	Chloroplast
CCD7	Capana01g003456	11.13	19.79	0	69.08	Nucleus
CCD8	Capana08g000570	18.76	23.15	0	58.08	Cytoplasm
CYP711A	Capana08g000496	47.56	11.28	0	41.17	Plasma membrane
CYP722C	Capana02g002731	47.43	10.27	0	42.3	Chloroplast
CYP728B	Capana00g004180	46.85	9.87	0	43.28	Chloroplast
CYP706C	Capana01g000488	49.44	10.71	0	39.85	Chloroplast
CYP706C	Capana01g000492	49.72	10.51	0	39.77	Chloroplast
LBO	Capana00g000507	33.7	15.32	0	50.97	Cytoplasm
D27	Solyc06g084610	31.47	7.57	0	60.96	Chloroplast
D27	Solyc08g008630	30.6	7.09	0	62.31	Chloroplast
D27	Solyc09g065750	29.45	10.27	0	60.27	Nucleus
CCD7	Solyc01g090660	15.08	18.85	0	66.06	Mitochondrion
CCD8	Solyc08g066650	18.67	22.26	0	59.07	Cytoplasm
CYP711A	Solyc08g062950	50.47	10.69	0	38.84	Plasma membrane
CYP722C	Solyc02g084930	46.91	10.29	0	42.8	Chloroplast
CYP712G	Solyc10g018150	46.37	10.88	0	42.75	Nucleus
CYP728B	Solyc07g064450	46.84	8.89	0	44.27	Chloroplast
CYP706C	Solyc08g079280	50.19	10.88	0	38.93	Chloroplast
CYP706C	Solyc08g079300	50	10.71	0	39.29	Chloroplast
CYP706C	Solyc08g079310	49.4	9.5	0	41.11	Chloroplast
CYP706C	Solyc08g079370	49.14	10.56	0	40.31	Chloroplast
CYP706C	Solyc08g083510	49.9	11.52	0	38.58	Chloroplast
CYP706C	Solyc08g083500	48.37	10.36	0	41.27	Chloroplast
LBO	Solyc01g067620	32.52	15.98	0	51.52	Cytoplasm
