# Supplementary material for: Genome-wide identification and comparative analysis of strigolactone biosynthetic genes in major solanaceous crops
Source: PLoS One. 2025 Dec 4;20(12):e0338033. doi: 10.1371/journal.pone.0338033 (PMC12677552; doi:10.1371/journal.pone.0338033)
Supplement: S5 Table — (XLSX) [file pone.0338033.s005.xlsx]

## Sheet: Sheet1
Capsicum annuum	zunla-1									Solanum lycopersicum	m82
CT value	N 1	N 2	N 3	average	L 1	L 2	L 3	average		CT value	N 1	N 2	N 3	average	L 1	L 2	L 3	average
Capana01g003456	28.85	28.51	29.71	28.9444	27.66	27.94	27.84	27.8233		SL-actin	19.08	19.03	19.42	19.15	20.47	20.55	20.95	20.6511
Capana01g003456	29.21	28.21	29.35		27.58	28.3	27.57			SL-actin	19.3	18.94	19.16		20.42	20.61	20.94
Capana01g003456	28.54	28.29	29.83		27.54	28.23	27.75			SL-actin	19.28	18.85	19.29		20.48	20.53	20.91
Capana00g004180	31.22	31.58	31.68	31.6089	26.47	26.35	26.76	26.6522		Solyc01g090660	35	35	35	35	29.84	29.78	29.79	29.7367
Capana00g004180	31.43	31.3	32.15		26.95	26.57	26.67			Solyc01g090660	35	35	35		29.57	29.76	29.65
Capana00g004180	31.94	31.5	31.68		26.68	26.72	26.7			Solyc01g090660	35	35	35		29.78	29.87	29.59
Capana03g003272	27.4	27.02	27.8	27.3811	26.25	26.61	26.18	26.4756		Solyc08g066650	29.13	28.55	28.78	28.5911	24.45	24.6	24.49	24.5556
Capana03g003272	27.67	26.81	27.98		26.5	26.83	26.23			Solyc08g066650	28.54	28.33	28.58		24.19	24.71	24.58
Capana03g003272	27.17	26.68	27.9		26.67	26.81	26.2			Solyc08g066650	28.59	28.15	28.67		24.44	24.85	24.69
Capana08g000496	22.79	22.79	23.29	22.9022	23.91	24.62	24.03	24.3278		Solyc08g062950	28.45	27.97	28.54	28.3178	26.43	26.68	27.09	26.7944
Capana08g000496	22.92	22.81	23.31		24.03	24.71	24.44			Solyc08g062950	28.47	28.04	28.76		26.81	26.98	27.52
Capana08g000496	22.78	22.52	22.91		24.14	24.58	24.49			Solyc08g062950	28.14	27.81	28.68		26.18	26.65	26.81
Capana00g000614	28.72	28.82	28.86	28.81	31.27	31.41	31.09	31.29		Solyc02g084930	26.76	26.53	26.82	26.7189	24.37	23.91	24.02	24.1744
Capana00g000614	28.97	28.66	28.78		31.67	31.33	31.2			Solyc02g084930	26.95	26.59	26.61		24.31	24.11	24.23
Capana00g000614	28.88	28.84	28.76		31.18	31.24	31.22			Solyc02g084930	26.89	26.62	26.7		24.45	23.94	24.23
Capana08g000570	28.65	28.43	28.99	28.7078	26.73	26.52	26.44	26.4211		Solyc07g064450	32.28	32.45	31.96	32.1711	26.55	26.77	26.91	26.7656
Capana08g000570	28.13	28.8	28.89		26.45	26.21	26.1			Solyc07g064450	32.16	32.07	32.27		26.73	26.83	26.79
Capana08g000570	28.45	28.88	29.15		26.63	26.46	26.25			Solyc07g064450	32.36	31.85	32.14		26.49	26.93	26.89
Capana06g000026	25.48	25.49	25.79	25.4767	30.51	31.57	30.89	30.84		Solyc01g067620	27.1	26.69	27.59	27.2222	26.31	26.65	26.35	26.4767
Capana06g000026	25.18	25.45	25.69		30.35	31.16	30.94			Solyc01g067620	27.53	27.01	27.53		26.23	26.7	26.33
Capana06g000026	25.26	25.22	25.73		30.46	30.9	30.78			Solyc01g067620	27.44	26.77	27.34		26.43	26.79	26.5
Capana00g000507	26.75	26.8	27.2	26.8422	27.49	27.53	27.99	27.7778		Solyc10g018150	32.34	31.21	31.98	32.0067	23.46	23.56	23.42	23.5422
Capana00g000507	26.71	26.77	27.07		27.57	27.9	27.97			Solyc10g018150	32.28	32.28	32.03		23.55	23.62	23.45
Capana00g000507	26.35	26.99	26.94		27.84	27.72	27.99			Solyc10g018150	32.18	31.59	32.17		23.56	23.75	23.51
Capana02g002731	27.7	27.78	28.2	27.9444	26.75	26.77	26.81	26.7833		Solyc08g008630	26.59	26.46	26.72	26.75	27.81	27.57	28.25	27.9322
Capana02g002731	27.7	27.7	28.34		26.85	26.54	26.76			Solyc08g008630	27.13	26.63	26.82		27.55	28.16	28.02
Capana02g002731	27.99	27.94	28.15		26.92	26.73	26.92			Solyc08g008630	26.72	26.54	27.14		27.62	27.93	28.48
Capana01g004487	28.51	28.68	28.15	28.5378	32.28	32.69	32.72	32.4956		Solyc06g084610	29.62	29.03	29.74	29.4867	30.13	30.66	30.39	30.4522
Capana01g004487	28.51	28.71	28.22		31.91	32.45	32.67			Solyc06g084610	29.84	29.31	29.55		30.23	30.48	30.27
Capana01g004487	28.73	28.78	28.55		32.49	32.67	32.58			Solyc06g084610	29.57	29.16	29.56		30.22	30.83	30.86
CA-actin	21.18	21.19	21.67	21.3833	25.34	25.49	25.06	25.3011		Solyc09g065750	34.35	33.77	34.11	34.0756	25.73	25.64	25.88	25.7967
CA-actin	21.43	21.14	21.66		25.34	25.35	25.24			Solyc09g065750	34.18	33.71	34.22		25.87	25.8	25.87
CA-actin	21.21	21.2	21.77		25.48	25.24	25.17			Solyc09g065750	34.27	33.65	34.42		25.79	25.75	25.84
Capsicum annuum	zunla-1									Solanum lycopersicum	m82
∆CT	N 1	N 2	N 3	average	L 1	L 2	L 3	average		∆CT	N 1	N 2	N 3	average	L 1	L 2	L 3	average
Capana01g003456	7.46667	7.12667	8.32667	7.56111	2.35889	2.63889	2.53889	2.52222		Solyc01g090660	15.85	15.85	15.85	15.85	9.18889	9.12889	9.13889	9.08556
Capana01g003456	7.82667	6.82667	7.96667		2.27889	2.99889	2.26889			Solyc01g090660	15.85	15.85	15.85		8.91889	9.10889	8.99889
Capana01g003456	7.15667	6.90667	8.44667		2.23889	2.92889	2.44889			Solyc01g090660	15.85	15.85	15.85		9.12889	9.21889	8.93889
Capana00g004180	9.83667	10.1967	10.2967	10.2256	1.16889	1.04889	1.45889	1.35111		Solyc08g066650	9.98	9.4	9.63	9.67	3.79889	3.94889	3.83889	3.90444
Capana00g004180	10.0467	9.91667	10.7667		1.64889	1.26889	1.36889			Solyc08g066650	9.39	9.18	9.43		3.53889	4.05889	3.92889
Capana00g004180	10.5567	10.1167	10.2967		1.37889	1.41889	1.39889			Solyc08g066650	9.44	9	9.52		3.78889	4.19889	4.03889
Capana03g003272	6.01667	5.63667	6.41667	5.99778	0.948889	1.30889	0.878889	1.17444		Solyc08g062950	9.3	8.82	9.39	9.17	5.77889	6.02889	6.43889	6.14333
Capana03g003272	6.28667	5.42667	6.59667		1.19889	1.52889	0.928889			Solyc08g062950	9.32	8.89	9.61		6.15889	6.32889	6.86889
Capana03g003272	5.78667	5.29667	6.51667		1.36889	1.50889	0.898889			Solyc08g062950	8.99	8.66	9.53		5.52889	5.99889	6.15889
Capana08g000496	1.40667	1.40667	1.90667	1.51889	-1.39111	-0.681111	-1.27111	-0.973333		Solyc02g084930	7.61	7.38	7.67	7.55333	3.71889	3.25889	3.36889	3.52333
Capana08g000496	1.53667	1.42667	1.92667		-1.27111	-0.591111	-0.861111			Solyc02g084930	7.8	7.44	7.46		3.65889	3.45889	3.57889
Capana08g000496	1.39667	1.13667	1.52667		-1.16111	-0.721111	-0.811111			Solyc02g084930	7.74	7.47	7.55		3.79889	3.28889	3.57889
Capana00g000614	7.33667	7.43667	7.47667	7.42667	5.96889	6.10889	5.78889	5.98889		Solyc07g064450	13.13	13.3	12.81	13.08	5.89889	6.11889	6.25889	6.11444
Capana00g000614	7.58667	7.27667	7.39667		6.36889	6.02889	5.89889			Solyc07g064450	13.01	12.92	13.12		6.07889	6.17889	6.13889
Capana00g000614	7.49667	7.45667	7.37667		5.87889	5.93889	5.91889			Solyc07g064450	13.21	12.7	12.99		5.83889	6.27889	6.23889
Capana08g000570	7.26667	7.04667	7.60667	7.32444	1.42889	1.21889	1.13889	1.12		Solyc01g067620	7.95	7.54	8.44	7.97667	5.65889	5.99889	5.69889	5.82556
Capana08g000570	6.74667	7.41667	7.50667		1.14889	0.908889	0.798889			Solyc01g067620	8.38	7.86	8.38		5.57889	6.04889	5.67889
Capana08g000570	7.06667	7.49667	7.76667		1.32889	1.15889	0.948889			Solyc01g067620	8.29	7.62	8.19		5.77889	6.13889	5.84889
Capana06g000026	4.09667	4.10667	4.40667	4.09333	5.20889	6.26889	5.58889	5.53889		Solyc10g018150	13.19	12.06	12.83	12.6933	2.80889	2.90889	2.76889	2.89111
Capana06g000026	3.79667	4.06667	4.30667		5.04889	5.85889	5.63889			Solyc10g018150	13.13	13.13	12.88		2.89889	2.96889	2.79889
Capana06g000026	3.87667	3.83667	4.34667		5.15889	5.59889	5.47889			Solyc10g018150	13.03	12.44	13.02		2.90889	3.09889	2.85889
Capana00g000507	5.36667	5.41667	5.81667	5.45889	2.18889	2.22889	2.68889	2.47667		Solyc08g008630	7.44	7.31	7.57	7.44	7.15889	6.91889	7.59889	7.28111
Capana00g000507	5.32667	5.38667	5.68667		2.26889	2.59889	2.66889			Solyc08g008630	7.98	7.48	7.67		6.89889	7.50889	7.36889
Capana00g000507	4.96667	5.60667	5.55667		2.53889	2.41889	2.68889			Solyc08g008630	7.57	7.39	7.99		6.96889	7.27889	7.82889
Capana02g002731	6.31667	6.39667	6.81667	6.56111	1.44889	1.46889	1.50889	1.48222		Solyc06g084610	10.47	9.88	10.59	10.3133	9.47889	10.0089	9.73889	9.80111
Capana02g002731	6.31667	6.31667	6.95667		1.54889	1.23889	1.45889			Solyc06g084610	10.69	10.16	10.4		9.57889	9.82889	9.61889
Capana02g002731	6.60667	6.55667	6.76667		1.61889	1.42889	1.61889			Solyc06g084610	10.42	10.01	10.41		9.56889	10.1789	10.2089
Capana01g004487	7.12667	7.29667	6.76667	7.15444	6.97889	7.38889	7.41889	7.19444		Solyc09g065750	15.2	14.62	14.96	14.9267	5.07889	4.98889	5.22889	5.14556
Capana01g004487	7.12667	7.32667	6.83667		6.60889	7.14889	7.36889			Solyc09g065750	15.03	14.56	15.07		5.21889	5.14889	5.21889
Capana01g004487	7.34667	7.39667	7.16667		7.18889	7.36889	7.27889			Solyc09g065750	15.12	14.5	15.27		5.13889	5.09889	5.18889
Capsicum annuum	zunla-1									Solanum lycopersicum	m82
ΔΔCT	N 1	N 2	N 3	L 1	L 2	L 3				ΔΔCT	N 1	N 2	N 3	L 1	L 2	L 3
Capana01g003456	-0.0944444	-0.434444	0.765556	-5.20222	-4.92222	-5.02222				Solyc01g090660	0	0	0	-6.66111	-6.72111	-6.71111
Capana01g003456	0.265556	-0.734444	0.405556	-5.28222	-4.56222	-5.29222				Solyc01g090660	0	0	0	-6.93111	-6.74111	-6.85111
Capana01g003456	-0.404444	-0.654444	0.885556	-5.32222	-4.63222	-5.11222				Solyc01g090660	0	0	0	-6.72111	-6.63111	-6.91111
Capana00g004180	-0.388889	-0.0288889	0.0711111	-9.05667	-9.17667	-8.76667				Solyc08g066650	0.31	-0.27	-0.04	-5.87111	-5.72111	-5.83111
Capana00g004180	-0.178889	-0.308889	0.541111	-8.57667	-8.95667	-8.85667				Solyc08g066650	-0.28	-0.49	-0.24	-6.13111	-5.61111	-5.74111
Capana00g004180	0.331111	-0.108889	0.0711111	-8.84667	-8.80667	-8.82667				Solyc08g066650	-0.23	-0.67	-0.15	-5.88111	-5.47111	-5.63111
Capana03g003272	0.0188889	-0.361111	0.418889	-5.04889	-4.68889	-5.11889				Solyc08g062950	0.13	-0.35	0.22	-3.39111	-3.14111	-2.73111
Capana03g003272	0.288889	-0.571111	0.598889	-4.79889	-4.46889	-5.06889				Solyc08g062950	0.15	-0.28	0.44	-3.01111	-2.84111	-2.30111
Capana03g003272	-0.211111	-0.701111	0.518889	-4.62889	-4.48889	-5.09889				Solyc08g062950	-0.18	-0.51	0.36	-3.64111	-3.17111	-3.01111
Capana08g000496	-0.112222	-0.112222	0.387778	-2.91	-2.2	-2.79				Solyc02g084930	0.0566667	-0.173333	0.116667	-3.83444	-4.29444	-4.18444
Capana08g000496	0.0177778	-0.0922222	0.407778	-2.79	-2.11	-2.38				Solyc02g084930	0.246667	-0.113333	-0.0933333	-3.89444	-4.09444	-3.97444
Capana08g000496	-0.122222	-0.382222	0.00777778	-2.68	-2.24	-2.33				Solyc02g084930	0.186667	-0.0833333	-0.00333333	-3.75444	-4.26444	-3.97444
Capana00g000614	-0.09	0.01	0.05	-1.45778	-1.31778	-1.63778				Solyc07g064450	0.05	0.22	-0.27	-7.18111	-6.96111	-6.82111
Capana00g000614	0.16	-0.15	-0.03	-1.05778	-1.39778	-1.52778				Solyc07g064450	-0.07	-0.16	0.04	-7.00111	-6.90111	-6.94111
Capana00g000614	0.07	0.03	-0.05	-1.54778	-1.48778	-1.50778				Solyc07g064450	0.13	-0.38	-0.09	-7.24111	-6.80111	-6.84111
Capana08g000570	-0.0577778	-0.277778	0.282222	-5.89556	-6.10556	-6.18556				Solyc01g067620	-0.0266667	-0.436667	0.463333	-2.31778	-1.97778	-2.27778
Capana08g000570	-0.577778	0.0922222	0.182222	-6.17556	-6.41556	-6.52556				Solyc01g067620	0.403333	-0.116667	0.403333	-2.39778	-1.92778	-2.29778
Capana08g000570	-0.257778	0.172222	0.442222	-5.99556	-6.16556	-6.37556				Solyc01g067620	0.313333	-0.356667	0.213333	-2.19778	-1.83778	-2.12778
Capana06g000026	0.00333333	0.0133333	0.313333	1.11556	2.17556	1.49556				Solyc10g018150	0.496667	-0.633333	0.136667	-9.88444	-9.78444	-9.92444
Capana06g000026	-0.296667	-0.0266667	0.213333	0.955556	1.76556	1.54556				Solyc10g018150	0.436667	0.436667	0.186667	-9.79444	-9.72444	-9.89444
Capana06g000026	-0.216667	-0.256667	0.253333	1.06556	1.50556	1.38556				Solyc10g018150	0.336667	-0.253333	0.326667	-9.78444	-9.59444	-9.83444
Capana00g000507	-0.0922222	-0.0422222	0.357778	-3.27	-3.23	-2.77				Solyc08g008630	0	-0.13	0.13	-0.281111	-0.521111	0.158889
Capana00g000507	-0.132222	-0.0722222	0.227778	-3.19	-2.86	-2.79				Solyc08g008630	0.54	0.04	0.23	-0.541111	0.0688889	-0.0711111
Capana00g000507	-0.492222	0.147778	0.0977778	-2.92	-3.04	-2.77				Solyc08g008630	0.13	-0.05	0.55	-0.471111	-0.161111	0.388889
Capana02g002731	-0.244444	-0.164444	0.255556	-5.11222	-5.09222	-5.05222				Solyc06g084610	0.156667	-0.433333	0.276667	-0.834444	-0.304444	-0.574444
Capana02g002731	-0.244444	-0.244444	0.395556	-5.01222	-5.32222	-5.10222				Solyc06g084610	0.376667	-0.153333	0.0866667	-0.734444	-0.484444	-0.694444
Capana02g002731	0.0455556	-0.00444444	0.205556	-4.94222	-5.13222	-4.94222				Solyc06g084610	0.106667	-0.303333	0.0966667	-0.744444	-0.134444	-0.104444
Capana01g004487	-0.0277778	0.142222	-0.387778	-0.175556	0.234444	0.264444				Solyc09g065750	0.273333	-0.306667	0.0333333	-9.84778	-9.93778	-9.69778
Capana01g004487	-0.0277778	0.172222	-0.317778	-0.545556	-0.00555556	0.214444				Solyc09g065750	0.103333	-0.366667	0.143333	-9.70778	-9.77778	-9.70778
Capana01g004487	0.192222	0.242222	0.0122222	0.0344444	0.214444	0.124444				Solyc09g065750	0.193333	-0.426667	0.343333	-9.78778	-9.82778	-9.73778
Capsicum annuum	zunla-1									Solanum lycopersicum	m82
-ΔΔCT	N 1	N 2	N 3	L 1	L 2	L 3				-ΔΔCT	N 1	N 2	N 3	L 1	L 2	L 3
Capana01g003456	0.0944444	0.434444	-0.765556	5.20222	4.92222	5.02222				Solyc01g090660	0	0	0	6.66111	6.72111	6.71111
Capana01g003456	-0.265556	0.734444	-0.405556	5.28222	4.56222	5.29222				Solyc01g090660	0	0	0	6.93111	6.74111	6.85111
Capana01g003456	0.404444	0.654444	-0.885556	5.32222	4.63222	5.11222				Solyc01g090660	0	0	0	6.72111	6.63111	6.91111
Capana00g004180	0.388889	0.0288889	-0.0711111	9.05667	9.17667	8.76667				Solyc08g066650	-0.31	0.27	0.04	5.87111	5.72111	5.83111
Capana00g004180	0.178889	0.308889	-0.541111	8.57667	8.95667	8.85667				Solyc08g066650	0.28	0.49	0.24	6.13111	5.61111	5.74111
Capana00g004180	-0.331111	0.108889	-0.0711111	8.84667	8.80667	8.82667				Solyc08g066650	0.23	0.67	0.15	5.88111	5.47111	5.63111
Capana03g003272	-0.0188889	0.361111	-0.418889	5.04889	4.68889	5.11889				Solyc08g062950	-0.13	0.35	-0.22	3.39111	3.14111	2.73111
Capana03g003272	-0.288889	0.571111	-0.598889	4.79889	4.46889	5.06889				Solyc08g062950	-0.15	0.28	-0.44	3.01111	2.84111	2.30111
Capana03g003272	0.211111	0.701111	-0.518889	4.62889	4.48889	5.09889				Solyc08g062950	0.18	0.51	-0.36	3.64111	3.17111	3.01111
Capana08g000496	0.112222	0.112222	-0.387778	2.91	2.2	2.79				Solyc02g084930	-0.0566667	0.173333	-0.116667	3.83444	4.29444	4.18444
Capana08g000496	-0.0177778	0.0922222	-0.407778	2.79	2.11	2.38				Solyc02g084930	-0.246667	0.113333	0.0933333	3.89444	4.09444	3.97444
Capana08g000496	0.122222	0.382222	-0.00777778	2.68	2.24	2.33				Solyc02g084930	-0.186667	0.0833333	0.00333333	3.75444	4.26444	3.97444
Capana00g000614	0.09	-0.01	-0.05	1.45778	1.31778	1.63778				Solyc07g064450	-0.05	-0.22	0.27	7.18111	6.96111	6.82111
Capana00g000614	-0.16	0.15	0.03	1.05778	1.39778	1.52778				Solyc07g064450	0.07	0.16	-0.04	7.00111	6.90111	6.94111
Capana00g000614	-0.07	-0.03	0.05	1.54778	1.48778	1.50778				Solyc07g064450	-0.13	0.38	0.09	7.24111	6.80111	6.84111
Capana08g000570	0.0577778	0.277778	-0.282222	5.89556	6.10556	6.18556				Solyc01g067620	0.0266667	0.436667	-0.463333	2.31778	1.97778	2.27778
Capana08g000570	0.577778	-0.0922222	-0.182222	6.17556	6.41556	6.52556				Solyc01g067620	-0.403333	0.116667	-0.403333	2.39778	1.92778	2.29778
Capana08g000570	0.257778	-0.172222	-0.442222	5.99556	6.16556	6.37556				Solyc01g067620	-0.313333	0.356667	-0.213333	2.19778	1.83778	2.12778
Capana06g000026	-0.00333333	-0.0133333	-0.313333	-1.11556	-2.17556	-1.49556				Solyc10g018150	-0.496667	0.633333	-0.136667	9.88444	9.78444	9.92444
Capana06g000026	0.296667	0.0266667	-0.213333	-0.955556	-1.76556	-1.54556				Solyc10g018150	-0.436667	-0.436667	-0.186667	9.79444	9.72444	9.89444
Capana06g000026	0.216667	0.256667	-0.253333	-1.06556	-1.50556	-1.38556				Solyc10g018150	-0.336667	0.253333	-0.326667	9.78444	9.59444	9.83444
Capana00g000507	0.0922222	0.0422222	-0.357778	3.27	3.23	2.77				Solyc08g008630	0	0.13	-0.13	0.281111	0.521111	-0.158889
Capana00g000507	0.132222	0.0722222	-0.227778	3.19	2.86	2.79				Solyc08g008630	-0.54	-0.04	-0.23	0.541111	-0.0688889	0.0711111
Capana00g000507	0.492222	-0.147778	-0.0977778	2.92	3.04	2.77				Solyc08g008630	-0.13	0.05	-0.55	0.471111	0.161111	-0.388889
Capana02g002731	0.244444	0.164444	-0.255556	5.11222	5.09222	5.05222				Solyc06g084610	-0.156667	0.433333	-0.276667	0.834444	0.304444	0.574444
Capana02g002731	0.244444	0.244444	-0.395556	5.01222	5.32222	5.10222				Solyc06g084610	-0.376667	0.153333	-0.0866667	0.734444	0.484444	0.694444
Capana02g002731	-0.0455556	0.00444444	-0.205556	4.94222	5.13222	4.94222				Solyc06g084610	-0.106667	0.303333	-0.0966667	0.744444	0.134444	0.104444
Capana01g004487	0.0277778	-0.142222	0.387778	0.175556	-0.234444	-0.264444				Solyc09g065750	-0.273333	0.306667	-0.0333333	9.84778	9.93778	9.69778
Capana01g004487	0.0277778	-0.172222	0.317778	0.545556	0.00555556	-0.214444				Solyc09g065750	-0.103333	0.366667	-0.143333	9.70778	9.77778	9.70778
Capana01g004487	-0.192222	-0.242222	-0.0122222	-0.0344444	-0.214444	-0.124444				Solyc09g065750	-0.193333	0.426667	-0.343333	9.78778	9.82778	9.73778
Capsicum annuum	zunla-1									Solanum lycopersicum	m82
-ΔΔCT	N 1	N 2	N 3	L 1	L 2	L 3				-ΔΔCT	N 1	N 2	N 3	L 1	L 2	L 3
Capana01g003456	1.06765	1.35139	0.588227	36.815	30.3205	32.4967				Solyc01g090660	1	1	1	101.203	105.501	104.772
Capana01g003456	0.831878	1.66376	0.754946	38.9141	23.6247	39.1848				Solyc01g090660	1	1	1	122.032	106.974	115.449
Capana01g003456	1.32358	1.57401	0.541279	40.0082	24.7992	34.5885				Solyc01g090660	1	1	1	105.501	99.1205	120.352
Capana00g004180	1.30938	1.02023	0.951905	532.511	578.698	435.542				Solyc08g066650	0.806642	1.20581	1.02811	58.5303	52.7504	56.9298
Capana00g004180	1.13201	1.23875	0.687241	381.798	496.85	463.577				Solyc08g066650	1.21419	1.40444	1.18099	70.0888	48.8779	53.4868
Capana00g004180	0.794924	1.0784	0.951905	460.375	447.786	454.037				Solyc08g066650	1.17283	1.59107	1.10957	58.9374	44.3577	49.5602
Capana03g003272	0.986993	1.28441	0.748	33.103	25.7927	34.7487				Solyc08g062950	0.913831	1.27456	0.858565	10.4912	8.82203	6.63967
Capana03g003272	0.818532	1.48567	0.660262	27.8362	22.1447	33.5651				Solyc08g062950	0.90125	1.21419	0.737135	8.06185	7.16572	4.92837
Capana03g003272	1.15758	1.62576	0.697909	24.742	22.4538	34.2703				Solyc08g062950	1.13288	1.42405	0.779165	12.4762	9.0074	8.06185
Capana08g000496	1.08089	1.08089	0.764306	7.51618	4.59479	6.9163				Solyc02g084930	0.961483	1.12766	0.922316	14.2654	19.6226	18.1821
Capana08g000496	0.987753	1.06601	0.753784	6.9163	4.31691	5.20537				Solyc02g084930	0.842842	1.08172	1.06683	14.8712	17.0825	15.7191
Capana08g000496	1.08841	1.30335	0.994623	6.40856	4.72397	5.02805				Solyc02g084930	0.878633	1.05946	1.00231	13.4959	19.2188	15.7191
Capana00g000614	1.06437	0.993092	0.965936	2.74685	2.49282	3.11186				Solyc07g064450	0.965936	0.858565	1.20581	145.121	124.596	113.073
Capana00g000614	0.895025	1.10957	1.02101	2.08172	2.63495	2.88341				Solyc07g064450	1.04972	1.11729	0.972655	128.099	119.52	122.88
Capana00g000614	0.952638	0.97942	1.03526	2.92366	2.80457	2.84372				Solyc07g064450	0.913831	1.30134	1.06437	151.284	111.516	114.651
Capana08g000570	1.04086	1.21233	0.822323	59.5304	68.8582	72.7843				Solyc01g067620	1.01866	1.35347	0.725309	4.98564	3.93886	4.8493
Capana08g000570	1.49255	0.938077	0.881344	72.2816	85.364	92.1272				Solyc01g067620	0.756109	1.08423	0.756109	5.26991	3.80469	4.917
Capana08g000570	1.19564	0.887475	0.736	63.8031	71.7823	83.0297				Solyc01g067620	0.80478	1.28046	0.862542	4.58772	3.57459	4.37044
Capana06g000026	0.997692	0.990801	0.80478	0.461513	0.221357	0.354644				Solyc10g018150	0.708742	1.55114	0.909618	945.179	881.884	971.752
Capana06g000026	1.2283	1.01866	0.862542	0.515643	0.294113	0.342564				Solyc10g018150	0.73884	0.73884	0.878633	888.018	845.959	951.754
Capana06g000026	1.16205	1.19472	0.838956	0.477789	0.352195	0.382742				Solyc10g018150	0.791869	1.19196	0.797377	881.884	773.064	912.983
Capana00g000507	1.06601	1.0297	0.780366	9.64646	9.38268	6.82108				Solyc08g008630	1	1.09429	0.913831	1.21513	1.43506	0.895715
Capana00g000507	1.09598	1.05133	0.853949	9.12611	7.26015	6.9163				Solyc08g008630	0.687771	0.972655	0.852635	1.45509	0.953372	1.05053
Capana00g000507	1.40661	0.90264	0.934471	7.56846	8.22491	6.82108				Solyc08g008630	0.913831	1.03526	0.68302	1.38618	1.11815	0.763718
Capana02g002731	1.18464	1.12073	0.837665	34.5885	34.1123	33.1795				Solyc06g084610	0.897095	1.35035	0.825496	1.78317	1.23494	1.4891
Capana02g002731	1.18464	1.18464	0.760197	32.2722	40.0082	34.3496				Solyc06g084610	0.770215	1.11214	0.941696	1.66376	1.39905	1.61826
Capana02g002731	0.968917	1.00309	0.867205	30.7438	35.0714	30.7438				Solyc06g084610	0.928731	1.23399	0.935191	1.67533	1.09767	1.07508
Capana01g004487	1.01944	0.906122	1.30838	1.1294	0.850012	0.832519				Solyc09g065750	0.827406	1.23685	0.97716	921.46	980.775	830.466
Capana01g004487	1.01944	0.887475	1.24641	1.45958	1.00386	0.861878				Solyc09g065750	0.93088	1.28937	0.905425	836.243	877.818	836.243
Capana01g004487	0.875257	0.845442	0.991564	0.976408	0.861878	0.917357				Solyc09g065750	0.874583	1.34412	0.788218	883.924	908.774	853.814
	N	L		N	L						N	L		N	L
Capana01g003456	1.06765	36.815	Average (2-∆∆CT)	1.07741	33.4169					Solyc01g090660	1	101.203	Average (2-∆∆CT)	1	108.989
Capana01g003456	0.831878	38.9141	SE	0.140296	2.04274					Solyc01g090660	1	122.032	SE	0	2.7516
Capana01g003456	1.32358	40.0082	P value		2.33924e-07					Solyc01g090660	1	105.501	P value		1.95323e-10
Capana01g003456	1.35139	30.3205	f test	3.36273e-08	**					Solyc01g090660	1	105.501			**
Capana01g003456	1.66376	23.6247								Solyc01g090660	1	106.974
Capana01g003456	1.57401	24.7992								Solyc01g090660	1	99.1205
Capana01g003456	0.588227	32.4967								Solyc01g090660	1	104.772
Capana01g003456	0.754946	39.1848								Solyc01g090660	1	115.449
Capana01g003456	0.541279	34.5885								Solyc01g090660	1	120.352
	N	L		N	L						N	L		N	L
Capana00g004180	1.30938	532.511	Average (2-∆∆CT)	1.01831	472.353					Solyc08g066650	0.806642	58.5303	Average (2-∆∆CT)	1.19041	54.8355
Capana00g004180	1.13201	381.798	SE	0.0664777	19.0915					Solyc08g066650	1.21419	70.0888	SE	0.0733802	2.49109
Capana00g004180	0.794924	460.375	P value		7.74094e-09					Solyc08g066650	1.17283	58.9374	P value		2.23441e-08
Capana00g004180	1.02023	578.698	f test	1.51269e-18	**					Solyc08g066650	1.20581	52.7504	f test	3.94646e-11	**
Capana00g004180	1.23875	496.85								Solyc08g066650	1.40444	48.8779
Capana00g004180	1.0784	447.786								Solyc08g066650	1.59107	44.3577
Capana00g004180	0.951905	435.542								Solyc08g066650	1.02811	56.9298
Capana00g004180	0.687241	463.577								Solyc08g066650	1.18099	53.4868
Capana00g004180	0.951905	454.037								Solyc08g066650	1.10957	49.5602
	N	L		N	L						N	L		N	L
Capana03g003272	0.986993	33.103	Average (2-∆∆CT)	1.05168	28.7396					Solyc08g062950	0.913831	10.4912	Average (2-∆∆CT)	1.02618	8.40604
Capana03g003272	0.818532	27.8362	SE	0.11858	1.73809					Solyc08g062950	0.90125	8.06185	SE	0.0805896	0.730665
Capana03g003272	1.15758	24.742	P value		2.23028e-07					Solyc08g062950	1.13288	12.4762	P value		6.93197e-06
Capana03g003272	1.28441	25.7927	f test	3.18948e-08	**					Solyc08g062950	1.27456	8.82203	f test	1.41903e-06	**
Capana03g003272	1.48567	22.1447								Solyc08g062950	1.21419	7.16572
Capana03g003272	1.62576	22.4538								Solyc08g062950	1.42405	9.0074
Capana03g003272	0.748	34.7487								Solyc08g062950	0.858565	6.63967
Capana03g003272	0.660262	33.5651								Solyc08g062950	0.737135	4.92837
Capana03g003272	0.697909	34.2703								Solyc08g062950	0.779165	8.06185
	N	L		N	L						N	L		N	L
Capana08g000496	1.08089	7.51618	Average (2-∆∆CT)	1.01334	5.73627					Solyc02g084930	0.961483	14.2654	Average (2-∆∆CT)	0.993696	16.464
Capana08g000496	0.987753	6.9163	SE	0.0567687	0.400186					Solyc02g084930	0.842842	14.8712	SE	0.0328239	0.728304
Capana08g000496	1.08841	6.40856	P value		3.02239e-09					Solyc02g084930	0.878633	13.4959	P value		2.42814e-08
Capana08g000496	1.08089	4.59479	f test	1.01054e-05	**					Solyc02g084930	1.12766	19.6226	f test	1.17619e-09	**
Capana08g000496	1.06601	4.31691								Solyc02g084930	1.08172	17.0825
Capana08g000496	1.30335	4.72397								Solyc02g084930	1.05946	19.2188
Capana08g000496	0.764306	6.9163								Solyc02g084930	0.922316	18.1821
Capana08g000496	0.753784	5.20537								Solyc02g084930	1.06683	15.7191
Capana08g000496	0.994623	5.02805								Solyc02g084930	1.00231	15.7191
	N	L		N	L						N	L		N	L
Capana00g000614	1.06437	2.91916	Average (2-∆∆CT)	1.0025	2.89578					Solyc07g064450	0.965936	145.121	Average (2-∆∆CT)	1.04995	125.638
Capana00g000614	0.895025	2.21231	SE	0.0301888	0.105603					Solyc07g064450	1.04972	128.099	SE	0.0472024	4.66585
Capana00g000614	0.952638	3.10707	P value		2.26015e-08					Solyc07g064450	0.913831	151.284	P value		4.15239e-09
Capana00g000614	1.05539	2.6492	f test	0.00189232	**					Solyc07g064450	0.858565	124.596	f test	7.67506e-15	**
Capana00g000614	1.17917	2.80025								Solyc07g064450	1.11729	119.52
Capana00g000614	1.04086	2.9805								Solyc07g064450	1.30134	111.516
Capana00g000614	0.906122	3.30707								Solyc07g064450	1.20581	113.073
Capana00g000614	0.957788	3.0643								Solyc07g064450	0.972655	122.88
Capana00g000614	0.971158	3.02211								Solyc07g064450	1.06437	114.651
	N	L		N	L						N	L		N	L
Capana08g000570	1.04086	59.5304	Average (2-∆∆CT)	1.02295	74.3956					Solyc01g067620	1.01866	4.98564	Average (2-∆∆CT)	0.960185	4.47757
Capana08g000570	1.49255	72.2816	SE	0.0794711	3.5099					Solyc01g067620	0.756109	5.26991	SE	0.0788991	0.197174
Capana08g000570	1.19564	63.8031	P value		2.84573e-08					Solyc01g067620	0.80478	4.58772	P value		7.30826e-09
Capana08g000570	1.21233	68.8582	f test	4.81942e-12	**					Solyc01g067620	1.35347	3.93886	f test	0.0179174	**
Capana08g000570	0.938077	85.364								Solyc01g067620	1.08423	3.80469
Capana08g000570	0.887475	71.7823								Solyc01g067620	1.28046	3.57459
Capana08g000570	0.822323	72.7843								Solyc01g067620	0.725309	4.8493
Capana08g000570	0.881344	92.1272								Solyc01g067620	0.756109	4.917
Capana08g000570	0.736	83.0297								Solyc01g067620	0.862542	4.37044
	N	L		N	L						N	L		N	L
Capana06g000026	0.997692	0.461513	Average (2-∆∆CT)	1.01094	0.378062					Solyc10g018150	0.708742	945.179	Average (2-∆∆CT)	0.923002	894.72
Capana06g000026	1.2283	0.515643	SE	0.0525193	0.0311675					Solyc10g018150	0.73884	888.018	SE	0.0924786	20.2823
Capana06g000026	1.16205	0.477789	P value		1.66874e-08					Solyc10g018150	0.791869	881.884	P value		7.75383e-11
Capana06g000026	0.990801	0.221357	f test	0.161218						Solyc10g018150	1.55114	881.884			**
Capana06g000026	1.01866	0.294113								Solyc10g018150	0.73884	845.959
Capana06g000026	1.19472	0.352195								Solyc10g018150	1.19196	773.064
Capana06g000026	0.80478	0.354644								Solyc10g018150	0.909618	971.752
Capana06g000026	0.862542	0.342564								Solyc10g018150	0.878633	951.754
Capana06g000026	0.838956	0.382742								Solyc10g018150	0.797377	912.983
	N	L		N	L						N	L		N	L
Capana00g000507	1.06601	9.64646	Average (2-∆∆CT)	1.01345	7.97414					Solyc08g008630	1	1.21513	Average (2-∆∆CT)	0.905922	1.14144
Capana00g000507	1.09598	9.12611	SE	0.0605683	0.384112					Solyc08g008630	0.687771	1.45509	SE	0.0479811	0.0830955
Capana00g000507	1.40661	7.56846	P value		5.54178e-08					Solyc08g008630	0.913831	1.38618	P value		0.0259394
Capana00g000507	1.0297	9.38268	f test	2.28672e-05	**					Solyc08g008630	1.09429	1.43506	f test	0.141198
Capana00g000507	1.05133	7.26015								Solyc08g008630	0.972655	0.953372
Capana00g000507	0.90264	8.22491								Solyc08g008630	1.03526	1.11815
Capana00g000507	0.780366	6.82108								Solyc08g008630	0.913831	0.895715
Capana00g000507	0.853949	6.9163								Solyc08g008630	0.852635	1.05053
Capana00g000507	0.934471	6.82108								Solyc08g008630	0.68302	0.763718
	N	L		N	L						N	L		N	L
Capana02g002731	1.18464	34.5885	Average (2-∆∆CT)	1.01241	33.8966					Solyc06g084610	0.897095	1.78317	Average (2-∆∆CT)	0.999434	1.44848
Capana02g002731	1.18464	32.2722	SE	0.0550165	0.931659					Solyc06g084610	0.770215	1.66376	SE	0.0641818	0.087467
Capana02g002731	0.968917	30.7438	P value		4.10069e-10					Solyc06g084610	0.928731	1.67533	P value		0.000770648
Capana02g002731	1.12073	34.1123	f test	1.01231e-08	**					Solyc06g084610	1.35035	1.23494	f test	0.399658
Capana02g002731	1.18464	40.0082								Solyc06g084610	1.11214	1.39905
Capana02g002731	1.00309	35.0714								Solyc06g084610	1.23399	1.09767
Capana02g002731	0.837665	33.1795								Solyc06g084610	0.825496	1.4891
Capana02g002731	0.760197	34.3496								Solyc06g084610	0.941696	1.61826
Capana02g002731	0.867205	30.7438								Solyc06g084610	0.935191	1.07508
	N	L		N	L						N	L		N	L
Capana01g004487	1.01944	1.1294	Average (2-∆∆CT)	1.01106	0.988099					Solyc09g065750	0.827406	921.46	Average (2-∆∆CT)	1.01933	881.057
Capana01g004487	1.01944	1.45958	SE	0.0548311	0.0669565					Solyc09g065750	0.93088	836.243	SE	0.0706618	16.5333
Capana01g004487	0.875257	0.976408	P value		0.7943					Solyc09g065750	0.874583	883.924	P value		1.94704e-19
Capana01g004487	0.906122	0.850012	f test	0.585072						Solyc09g065750	1.23685	980.775	f test	7.79197e-18	**
Capana01g004487	0.887475	1.00386								Solyc09g065750	1.28937	877.818
Capana01g004487	0.845442	0.861878								Solyc09g065750	1.34412	908.774
Capana01g004487	1.30838	0.832519								Solyc09g065750	0.97716	830.466
Capana01g004487	1.24641	0.861878								Solyc09g065750	0.905425	836.243
Capana01g004487	0.991564	0.917357								Solyc09g065750	0.788218	853.814
